# Supplementary material for: Rice OsPUB16 modulates the ‘SAPK9-OsMADS23-OsAOC’ pathway to reduce plant water-deficit tolerance by repressing ABA and JA biosynthesis
Source: PLoS Genet. 2022 Nov 28;18(11):e1010520. doi: 10.1371/journal.pgen.1010520 (PMC9731423; doi:10.1371/journal.pgen.1010520)
Supplement: S1 Table — (XLSX) [file pgen.1010520.s010.xlsx]

## Sheet: Sheet1
	Primers Used for Genotyping Analysis
	Primer	Sequence (5′– 3′)
	ospub16-F	TTCCCCGTTCCTTTGTCTCC
	ospub16-R	TTTGATTCCAGCCTCCAACT
	SG序列	GGGCATCCTTGATCACTTGG
	OsPUB16-F	ATGGATTCAGTGTCATTGTCACTACTC
	OsPUB16-R	ACGCTGAACTTGTGGCCGTTACGT
	osmads23-F1	ACCCTTAGGACATGCTTTGC
	osmads23-R1	TGATCCATCATGACATTGTCC
	osmads23-F2	ACCCTTAGGACATGCTTTGC
	osmads23-R2	TGCAGGTTCTCTCCAAAT
	Primers Used for qRT-PCR Analysis
	Primer	Sequence (5′– 3′)
	Actin-qRT-F	TGGTCGTACCACAGGTATTGTGTTG
	Actin-qRT-R	CATGTCCCTCACAATTTCCCGC
	OsPUB16-qRT-F	TTGATGGAGAGAATGTCAGGGT
	OsPUB16-qRT-R	TGAAGTAGACTCACCAAGAAGGG
	OsMADS23-qRT-F	TGGTCCAAATCTTATTGGAGTG
	OsMADS23-qRT-R	TTGATGGACAAGGCTGACTTT
	OsAOS2-qRT-F	CAATACGTGTACTGGTCGAATGG
	OsAOS2-qRT-R	AAGGTGTCGTACCGGAGGAA
	OsLOX -qRT-F	CCACCGACGAGGAGTACCT
	OsLOX -qRT-R	CCGATTCTTGAGCTTCCTGT
	OsAOC-qRT-F	GCCAAGGTGCAGGAGATGTTCG
	OsAOC-qRT-R	AGCCGCTTGTCCAGGCTTCC
	OsLOX1-qRT-F	CCAACCAGACAAAGGCAGTA
	OsLOX1-qRT-R	GGGAGAACACCCTCAACAATA
	Primers Used for ChIP-qPCR Analysis
	Primer	Sequence (5′– 3′)
	OsAOC-P1-F	GTTCCTCCAAATGGCAAAAGT
	OsAOC-P1-R	TGCCAAAATTTGCTCCTCTAGA
	OsAOC-P2-F	GTCCTTCAAATATGGTGACTACAT
	OsAOC-P2-R	CGTTTTGGAAAGGTACGATGT
	OsAOC-P3-F	ATACGAAGAGATCCTCTCCAGT
	OsAOC-P3-R	GTTTCTGCAGCTGCTAATCT
	Primers Used for Plasmid Construction.
	Primer	Sequence (5′– 3′)	Enzyme	Vector
	PGBKT7-OsPUB16-EcoRI-F	GAGC GAATTC ATGGATTCAGTGTCATTGTCACTACTC	EcoRI	pGBKT7
	PGBKT7-OsPUB16-NotI-R	TAAT GCGGCCGC TTACCCTCTCCCAACCCTGAC	NotI	pGBKT7
	PGADT7-OsMADS23-EcoRI-F	GAGT GAATTC ATGGGGAGAGGGAAGATAGAG	EcoRI	pGADT7
	PGADT7-OsMADS23-XhoI -R	GAGT CTCGAG AGTGGTAACAACCTTCCTGC	XhoI	pGADT7
	PGADT7-JAZ5-EcoRI-F	GAGT GAATTC ATGTCGACGAGGGCGCC	EcoRI	pGADT7
	PGADT7-JAZ5-BamHI-R	GAGT GGATCC CTAGGACGCCGTGTGCTCCT	BamHI	pGADT7
	PGADT7-JAZ6-NdeI-F	GAGT CATATG ATGGCTTCCGCGAAAT	NdeI	pGADT7
	PGADT7-JAZ6-BamHI-R	GAGT GGATCC TCATTGGCTCGATTC	BamHI	pGADT7
	PGADT7-JAZ7-EcoRI-F	GAGT GAATTC ATGGCGGCTTCCGCGAGG	EcoRI	pGADT7
	PGADT7-JAZ7-BamHI-R	GAGT GGATCC TCATTGGCCGCGTTCTATGGGC	BamHI	pGADT7
	PGADT7-JAZ8-EcoRI-F	GAGT GAATTC ATGGCCGGCCGTGCGA	EcoRI	pGADT7
	PGADT7-JAZ8-BamHI-R	GAGT GGATCC TCATATCTCCTGCTTTATTGTCATCTCTTGGC	BamHI	pGADT7
	PGADT7-JAZ9-NdeI-F	GAGT CATATG ATGGCGTCGACGGATCCCAT	NdeI	pGADT7
	PGADT7-JAZ9-XhoI-R	GAGT CTCGAG GCGCGAGTGCATGTGTCCAA	XhoI	pGADT7
	PGADT7-JAZ10-EcoRI-F	GAGT GAATTC ATGGCGATGGAGGGGAAGAG	EcoRI	pGADT7
	PGADT7-JAZ10-BamHI-R	GAGT GGATCC TCACAGCGCGATGGTGAG	BamHI	pGADT7
	PGADT7-JAZ11-EcoRI-F	GAGT GAATTC ATGGCCGGTAGTAGCGAGCA	EcoRI	pGADT7
	PGADT7-JAZ11-BamHI-R	GAGT GGATCC TCACAGGCTGAGAGTGGGGT	BamHI	pGADT7
	PGADT7-JAZ12-EcoRI-F	GAGT GAATTC CGCGAGGTGGTGGAGGTG	EcoRI	pGADT7
	PGADT7-JAZ12-BamHI-R	GAGT GGATCC TCAGAGCCCGAGCCATGTCG	BamHI	pGADT7
	PGADT7-JAZ13-EcoRI-F	GAGT GAATTC GATCGATCGATCGATCGATCACCG	EcoRI	pGADT7
	PGADT7-JAZ13-BamHI-R	GAGT GGATCC TCAGAGCGCGAGCGCGA	BamHI	pGADT7
	PET28A-OsPUB16-EcoRI-F	GAGC GAATTC ATGGATTCAGTGTCATTGTCACTACTC	EcoRI	pET-28a(+)
	PET28A-OsPUB16-NotI-R	TAAT GCGGCCGC TTACCCTCTCCCAACCCTGAC	NotI	pET-28a(+)
	PET28A-OsMADS23-EcoRI-F	GAGT GAATTC ATGGGGAGAGGGAAGATAGAG	EcoRI	pET-28a(+)
	PET28A-MADS23-NotI-R	GAGT CTCGAG CTAAGTGGTAACAACCTTCCTGC	XhoI	pET-28a(+)
	PET28A-OsJAZ9-EcoRI-F	atgggtcgcggatcc GAATTC ATGGCGTCGACGGATCCC	EcoRI	pET-28a(+)
	PET28A-OsJAZ9-SalI-R	tgcggccgcaagctt GTCGAC GCGCGAGTGCATGTGTCC	SalI	pET-28a(+)
	PGEX4T-OsPUB16-EcoRI-F	GAGC GAATTC ATGGATTCAGTGTCATTGTCACTACTC	EcoRI	pGEX4T-1
	PGEX4T-OsPUB16-NotI-R	TAAT GCGGCCGC TTACCCTCTCCCAACCCTGAC	NotI	pGEX4T-1
	pGEX4T-OsMADS23-EcoRI-F	GAGT GAATTC ATGGGGAGAGGGAAGATAGAG	EcoRI	pGEX4T-1
	pGEX4T-OsMADS23-XhoI-R	GAGT CTCGAG CTAAGTGGTAACAACCTTCCTGC	XhoI	pGEX4T-1
	pGEX4T-OsMADS23-T201AS36A-EcoRI-F1	GAGT GAATTC ATGGGGAGAGGGAAGATAGAGATAAAGAGGATCGACAACGCGACGAGCCGACAGGTGGCATTCTC	EcoRI	pGEX4T-1
	pGEX4T-OsMADS23-T201AS36A-R1	GATGGCGAGCTCCCTCGC		pGEX4T-1
	pGEX4T-OsMADS23-T201AS36A-F2	GCGAGGGAGCTCGCCATC		pGEX4T-1
	pGEX4T-OsMADS23-T201AS36A-XhoI-R2	GAGT CTCGAG CTAAGTGGTAACAACCTTCCTGC	XhoI	pGEX4T-1
	pGEX4T-OsMADS23-T201AS36A-EcoRI-F3	GAGT GAATTC ATGGGGAGAGGGAAGATAGAGATAAAGAGGATCGACAACGCGACGAGCCGACAGGTGGCATTCTC	EcoRI	pGEX4T-1
	pGEX4T-OsMADS23-T201AS36A-XhoI-R3	GAGT CTCGAG CTAAGTGGTAACAACCTTCCTGC	XhoI	pGEX4T-1
	pGEX4T-OsMADS23-T201DS36D-EcoRI-F1	GAGT GAATTC ATGGGGAGAGGGAAGATAGAGATAAAGAGGATCGACAACGCGACGAGCCGACAGGTGGACTTCTC	EcoRI	pGEX4T-1
	pGEX4T-OsMADS23-T20DS36D-R1	GATGTCGAGCTCCCTCGC		pGEX4T-1
	pGEX4T-OsMADS23-T201DS36D-F2	GCGAGGGAGCTCGACATC		pGEX4T-1
	pGEX4T-OsMADS23-T201DS36D-XhoI-R2	GAGT CTCGAG CTAAGTGGTAACAACCTTCCTGC	XhoI	pGEX4T-1
	pGEX4T-OsMADS23-T201DS36D-EcoRI-F3	GAGT GAATTC ATGGGGAGAGGGAAGATAGAGATAAAGAGGATCGACAACGCGACGAGCCGACAGGTGGACTTCTC	EcoRI	pGEX4T-1
	pGEX4T-OsMADS23-T201DS36D-XhoI-R3	GAGT CTCGAG CTAAGTGGTAACAACCTTCCTGC	XhoI	pGEX4T-1
	1301-OsJAZ9-3XFLAG-SacI-F	gagaacacgggggac GAGCTC ATGGCGTCGACGGATCCC	SacI	pCAMBIA1301-3XFLAG
	1301-OsJAZ9-3XFALG-SalI-R	gtagtccatctgcag GTCGAC GCGCGAGTGCATGTGTCC	SalI	pCAMBIA1301-3XFLAG
	1301-SAPK9-3XFLAG-XbaI-F	GAGT TCTAGA ATGGAGAGGGCGGCGGCGG	XbaI	pCAMBIA1301-3XFLAG
	1301-SAPK9-3XFALG-SalI-R	GAGT GTCGAC CATGGCATATACGATCTCTCCGC	SalI	pCAMBIA1301-3XFLAG
	1301-OsPUB16-eGFP-KpnI-F	acgggggacgagctc GGTACC ATGGATTCAGTGTCATTGTCACTACTC	KpnI	pCAMBIA1301-eGFP
	1301-OsPUB16-eGFP-R	gcccttgctcaccatggatccagaaccaccaccagaaccaccacc CCCTCTCCCAACCCTGACG		pCAMBIA1301-eGFP
	1301-OsMADS23-eGFP-KpnI-F	GTGA GGTACC ATGGGGAGAGGGAAGATAGAG	KpnI	pCAMBIA1301-eGFP
	1301-OsMADS23-eGFP-BamHI-R	GTGA GGATCC AGAACCACCACCAGAACCACCACCA	BamHI	pCAMBIA1301-eGFP
	PAB855-OsPUB16-SacI-F	ctctcgagctttcgc GAGCTC ATGGATTCAGTGTCATTGTCACTACTC	SacI	pFGC-cYFP
	PAB855-OsPUB16-BamHI-R	cgccggacgggtacc GGATCC CCCTCTCCCAACCCTGACG	BamHI	pFGC-cYFP
	PAB862-OsMADS23-XbaI-F	GAGT TCTAGA ATGGGGAGAGGGAAGATAGAG	XbaI	pFGC-nYFP
	PAB862-OsMADS23-BamHI-R	GAGT GGATCC AGTGGTAACAACCTTCCTGC	BamHI	pFGC-nYFP
	PAB862-OsJAZ9-SacI-F	ctctcgagctttcgc GAGCTC ATGGCGTCGACGGATCCC	SacI	pFGC-nYFP
	PAB862-OsJAZ9-BamHI-R	gatggatcttctaga GGATCC GCGCGAGTGCATGTGTCC	BamHI	pFGC-nYFP
	JW771-OsPUB16-SacI-F	gagaacacgggggac GAGCTC ATGGATTCAGTGTCATTGTCACTACTC	SacI	JW771-nLUC
	JW771-OsPUB16-SalI-R	cgcgtacgagatctg GTCGAC CCCTCTCCCAACCCTGACG	SalI	JW771-nLUC
	JW772-OsMADS23-KpnI-F	GTGA GGTACC ATGGGGAGAGGGAAGATAGAG	KpnI	JW772-cLUC
	JW772-OsMADS23-BamHI-R	GTGA GGATCC AGAACCACCACCAGAACCACCACCA	BamHI	JW772-cLUC
	JW772-OsJAZ9-KpnI-F	tacgcgtcccggggc GGTACC ATGGCGTCGACGGATCCC	KpnI	JW772-cLUC
	JW772-OsJAZ9-KpnI-R	atttgttggatcccg GGTACC TCAGCGCGAGTGCATGTG	KpnI	JW772-cLUC
	62-SK-OsMADS23-BamHI-CMYC-F	GTGA GGATCC ATGGGGAGAGGGAAGATAGAG	BamHI	pGreenII 62-SK
	62-SK-OsMADS23-XhoII-CMYC-R	GTGA CTCGAG CTAAGTGGTAACAACCTTCCTGC	XhoI	pGreenII 62-SK
	0800LUC-OsAOC-XhoI-F	GAGT CTCGAG GTGCCAAAAGTAAATGAGCA	XhoI	pGreenII 0800-LUC
	0800LUC-OsAOC-PstI-R	GAGT CTGCAG CACAGACTACAAGA	PstI	pGreenII 0800-LUC
	0800LUC-OsLOX1-XhoI-F	GAGT CTCGAG ATTTCTTCAATCGCTTGCAG	XhoI	pGreenII 0800-LUC
	0800LUC-OsLOX1-PstI-R	GAGT CTGCAG CTGCCCTTTTTATGGGGAAAT	PstI	pGreenII 0800-LUC
	0800GUS-OsAOC-XhoI-F	GAGT CTCGAG GTGCCAAAAGTAAATGAGCA	XhoI	pGreenII 0800-GUS
	0800GUS-OsAOC-PstI-R	GAGT CTGCAG CACAGACTACAAGA	PstI	pGreenII 0800-GUS
	0800GUS-OsLOX1-XhoI-F	GAGT CTCGAG ATTTCTTCAATCGCTTGCAG	XhoI	pGreenII 0800-GUS
	0800GUS-OsLOX1-PstI-R	GAGT CTGCAG CTGCCCTTTTTATGGGGAAAT	PstI	pGreenII 0800-GUS
	pGBKT7-OsPUB3-NdeI-F	GAGTCATATGGTGGTTACTGCGCCAATGGCTG	NdeI	pGBKT7
	pGBKT7-OsPUB3-EcoRI-R	GAGTGAATTCTCACGAAGCCATCATGGCAGGG	EcoRI	pGBKT7
	pGBKT7-OsPUB24-NdeI-F	GAGTCATATGAGGAGGGGGTTGATGGC	NdeI	pGBKT7
	pGBKT7-OsPUB24-EcoRI-R	GAGTGAATTCTCTGTGGAGAGGCTATGAGCG	EcoRI	pGBKT7
	pGBKT7-OsPUB33-NotI-F	GAGTGCGGCCGCGTAGTAGCGAGCATGGAGGAG	NotI	pGBKT7
	pGBKT7-OsPUB33-XbaI-R	GAGTTCTAGAGATGAAATGATCAGGAGGGGTAAG	EcoRI	pGBKT7
	pGBKT7-OsPUB43-EcoRI-R	GAGTGAATTCGGCGGTTGTTAGTATGGTTGGAGG	EcoRI	pGBKT7
	pGBKT7-OsPUB43-NdeI-F	GAGTCATATGGAGCTGAGAATCGGATGCCGG	NdeI	pGBKT7
	pGBKT7-OsPUB75-NdeI-F	GAGTCATATGATGCCGCAGTACCAGGAGC	NdeI	pGBKT7
	pGBKT7-OsPUB75-EcoRI-R	GAGTGAATTCTCACTGGATTGTCTTCGTAAGCTTGCAC	EcoRI	pGBKT7
	PGBKT7-OsPUB16-EcoRI-F	GAGT GAATTC ATGGATTCAGTGTCATTGTCACTACTC	EcoRI	pGBKT7
	PGBKT7-OsPUB16-NotI-R	GAGT GCGGCCGC TTACCCTCTCCCAACCCTGAC	NotI	pGBKT7
